# Supplementary material for: lhCLIP reveals the in vivo RNA–RNA interactions recognized by hnRNPK
Source: PLoS Genet. 2023 Oct 18;19(10):e1011006. doi: 10.1371/journal.pgen.1011006 (PMC10635571; doi:10.1371/journal.pgen.1011006)
Supplement: S3 Table — (XLSX) [file pgen.1011006.s007.xlsx]

## Sheet: Sheet1
Supplementary Table 3. The mapping results of lhCLIP libraries.
Repeat	Read	Input reads	Uniquely mapped reads	Total fragments	Total significant intramolecular chimeric fragments	Total significant intermolecular chimeric fragments	Percent of chimeric fragments(%)
Repeat 1	Read1	51389605	8590314	8336141	302279	291571	4.87182
	Read2	50955340	8489678
Repeat 2	Read1	21673743	3891487	3853361
	Read2	21308360	3808949
*Each paired-end read represents a fragment that was sequenced.
