# Supplementary material for: lhCLIP reveals the in vivo RNA–RNA interactions recognized by hnRNPK
Source: PLoS Genet. 2023 Oct 18;19(10):e1011006. doi: 10.1371/journal.pgen.1011006 (PMC10635571; doi:10.1371/journal.pgen.1011006)
Supplement: S4 Table — (XLSX) [file pgen.1011006.s008.xlsx]

## Sheet: Sheet 1
Supplementary Table 4. List of MALAT1, PID1 and NEAT1 interacting RNAs in vivo.
List of MALAT1 interacting RNAs							List of PID1 interacting RNAs							List of NEAT1 interacting RNAs
Chromosome	Start	End	Gene type	Gene symbol	Strand		Chromosome	Start	End	Gene type	Gene symbol	Strand		Chromosome	Start	End	Gene type	Gene symbol	Strand
chr1	64239693	64647181	protein_coding	ROR1	+		chr1	91726323	91870426	protein_coding	HFM1	-		chr1	145969270	145969433	snRNA	RNVU1-7	-
chr1	91380859	91487829	protein_coding	ZNF644	-		chr1	145969270	145969433	snRNA	RNVU1-7	-		chr1	53971910	54199877	protein_coding	GLIS1	-
chr1	16840617	16840780	snRNA	RNU1-1	-		chr1	16840617	16840780	snRNA	RNU1-1	-		chr1	2160134	2241558	protein_coding	SKI	+
chr1	204797779	204991950	protein_coding	NFASC	+		chr1	28832492	28837404	sense_intronic	SNHG3	+		chr1	109605108	109618624	protein_coding	TAF13	-
chr1	145289772	145370303	protein_coding	NBPF10	+		chr1	28832455	28865812	protein_coding	RCC1	+		chr10	320130	735683	protein_coding	DIP2C	-
chr1	150266289	150281414	protein_coding	MRPS21	+		chr1	28835071	28835274	snoRNA	SNORA73B	+		chr10	80828792	81076276	protein_coding	ZMIZ1	+
chr1	225965531	225978168	protein_coding	SRP9	+		chr1	16993280	16993443	snRNA	RNU1-3	-		chr10	77360998	78319925	protein_coding	C10orf11	+
chr1	54382247	54411602	protein_coding	HSPB11	-		chr1	237205505	237997288	protein_coding	RYR2	+		chr11	65082289	65089900	protein_coding	CDC42EP2	+
chr1	955503	991496	protein_coding	AGRN	+		chr1	156182784	156212874	protein_coding	PMF1	+		chr11	62201016	62323707	protein_coding	AHNAK	-
chr1	29563028	29653325	protein_coding	PTPRU	+		chr1	156182773	156213123	protein_coding	PMF1-BGLAP	+		chr11	65265233	65273940	lincRNA	MALAT1	+
chr1	22351681	22357716	lincRNA	LINC00339	+		chr1	245912642	246670614	protein_coding	SMYD3	-		chr11	66052051	66056641	protein_coding	YIF1A	-
chr1	19665267	19812066	protein_coding	CAPZB	-		chr1	243218163	243219696	pseudogene	RP11-261C10.7	-		chr12	54402832	54407570	protein_coding	HOXC8	+
chr1	11901074	11908136	antisense	NPPA-AS1	+		chr1	43990858	44089343	protein_coding	PTPRF	+		chr13	38923986	38937140	protein_coding	UFM1	+
chr1	70820488	70851022	protein_coding	HHLA3	+		chr1	26187701	26197744	protein_coding	PAQR7	-		chr13	114523522	114567046	protein_coding	GAS6	-
chr10	12391481	12877545	protein_coding	CAMK1D	+		chr10	103124602	103124792	snRNA	RNU2-59P	-		chr14	90178855	90179167	misc_RNA	RN7SKP255	+
chr10	23556124	23633774	protein_coding	C10orf67	-		chr10	11891612	11936699	antisense	PROSER2-AS1	-		chr15	60639333	60695082	protein_coding	ANXA2	-
chr10	52065360	52384923	protein_coding	SGMS1	-		chr10	12391481	12877545	protein_coding	CAMK1D	+		chr16	15005408	15029565	pseudogene	RP11-958N24.1	+
chr10	49654077	49864310	protein_coding	ARHGAP22	-		chr10	6186881	6277495	protein_coding	PFKFB3	+		chr16	15016659	15045915	protein_coding	NPIPA1	+
chr11	65190245	65213011	lincRNA	NEAT1	+		chr10	79550549	79686378	protein_coding	DLG5	-		chr16	16450081	16471364	pseudogene	RP11-958N24.2	+
chr11	65154070	65180996	protein_coding	FRMD8	+		chr10	104005289	104142656	protein_coding	GBF1	+		chr17	78518619	78940171	protein_coding	RPTOR	+
chr11	64915055	64915249	snRNA	RNU2-23P	+		chr11	65265233	65273940	lincRNA	MALAT1	+		chr17	73131343	73164376	protein_coding	HN1	-
chr11	12115543	12285334	protein_coding	MICAL2	+		chr11	65190245	65213011	lincRNA	NEAT1	+		chr17	80206943	80209703	pseudogene	AC132872.1	+
chr11	64981311	65010228	pseudogene	SLC22A20	+		chr11	818902	825573	protein_coding	PNPLA2	+		chr18	12328943	12377313	protein_coding	AFG3L2	-
chr11	34172535	34379555	protein_coding	ABTB2	-		chr11	61727190	61735132	protein_coding	FTH1	-		chr18	74690783	74845639	protein_coding	MBP	-
chr11	114270752	114284925	protein_coding	RBM7	+		chr11	45950871	46142985	protein_coding	PHF21A	-		chr18	9102628	9134343	protein_coding	NDUFV2	+
chr11	67118248	67124443	protein_coding	POLD4	-		chr12	127650616	127650672	miRNA	AC079949.1	-		chr2	229715242	230136001	protein_coding	PID1	-
chr12	70132461	70216984	protein_coding	RAB3IP	+		chr12	110718561	110788898	protein_coding	ATP2A2	+		chr2	133429374	134326034	protein_coding	NCKAP5	-
chr12	133398773	133532890	protein_coding	CHFR	-		chr12	109038885	109125372	protein_coding	CORO1C	-		chr20	60883011	60942368	protein_coding	LAMA5	-
chr12	78224685	78606790	protein_coding	NAV3	+		chr12	132434508	132565005	protein_coding	EP400	+		chr3	107241783	107530171	protein_coding	BBX	+
chr12	104849073	105155792	protein_coding	CHST11	+		chr12	118587606	118810750	protein_coding	TAOK3	-		chr4	150999426	151178609	protein_coding	DCLK2	+
chr12	70195449	70249143	protein_coding	AC025263.3	+		chr12	123468027	123634562	protein_coding	PITPNM2	-		chr4	7194265	7744554	protein_coding	SORCS2	+
chr13	22066836	22178353	protein_coding	MICU2	-		chr13	114239013	114295785	protein_coding	TFDP1	+		chr5	49961733	50142356	protein_coding	PARP8	+
chr13	92050929	93519490	protein_coding	GPC5	+		chr14	20811207	20811844	antisense	RPPH1	-		chr5	136310987	136934068	protein_coding	SPOCK1	-
chr13	42614176	42830714	protein_coding	DGKH	+		chr14	104394799	104519004	protein_coding	TDRD9	+		chr5	173763298	173959460	lincRNA	RP11-267A15.1	+
chr13	50656307	51297372	protein_coding	DLEU1	+		chr15	96289033	96289223	snRNA	RNU2-3P	+		chr6	4021501	4065217	protein_coding	PRPF4B	+
chr14	31028329	31089269	protein_coding	G2E3	+		chr15	70340129	70390515	protein_coding	TLE3	-		chr7	90095738	90839905	protein_coding	CDK14	+
chr14	71787166	72207946	protein_coding	SIPA1L1	+		chr15	85523671	85682376	protein_coding	PDE8A	+		chr7	110303110	111202573	protein_coding	IMMP2L	-
chr14	105155943	105185942	protein_coding	INF2	+		chr15	64472547	64665980	protein_coding	CTD-2116N17.1	-		chr7	156742417	156765876	protein_coding	NOM1	+
chr14	100842755	100996640	protein_coding	WDR25	+		chr15	72491370	72524164	protein_coding	PKM	-		chr8	100025494	100889808	protein_coding	VPS13B	+
chr14	50053297	50053596	antisense	RN7SL1	+		chr16	69775770	69788843	protein_coding	NOB1	-		chr9	140513444	140764468	protein_coding	EHMT1	+
chr15	44162962	44487450	protein_coding	FRMD5	-		chr16	89884587	89937727	protein_coding	SPIRE2	+		chr9	97488983	97849441	protein_coding	C9orf3	+
chr15	83690988	83693088	sense_intronic	RP11-90B9.2	-		chr16	2034208	2037750	protein_coding	GFER	+		chrM	1671	3229	Mt_rRNA	MT-RNR2	+
chr15	85923802	86292586	protein_coding	AKAP13	+		chr16	2047655	2059824	protein_coding	ZNF598	-		chrM	648	1601	Mt_rRNA	MT-RNR1	+
chr15	72766667	72879692	protein_coding	ARIH1	+		chr16	4846969	4852951	protein_coding	ROGDI	-		chrX	101975616	102008468	protein_coding	BHLHB9	+
chr16	33965426	33965577	rRNA	RNA5-8SP2	+		chr17	19015313	19015949	lincRNA	SNORD3D	-
chr16	67063019	67134961	protein_coding	CBFB	+		chr17	19091329	19092027	lincRNA	SNORD3A	+
chr16	1560428	1662111	protein_coding	IFT140	-		chr17	55849307	55912110	lincRNA	RP11-60A24.3	-
chr16	3348832	3355729	protein_coding	TIGD7	-		chr17	80059336	80170706	protein_coding	CCDC57	-
chr17	55333212	55762046	protein_coding	MSI2	+		chr17	62538413	62658186	protein_coding	SMURF2	-
chr17	36921942	36956379	protein_coding	PIP4K2B	-		chr17	78234665	78372586	protein_coding	RNF213	+
chr17	48712138	48769613	protein_coding	ABCC3	+		chr17	37026112	37078023	protein_coding	LASP1	+
chr17	29421945	29709134	protein_coding	NF1	+		chr17	80693451	80709073	protein_coding	FN3K	+
chr17	26782770	26941215	protein_coding	RP11-192H23.4	-		chr18	74690783	74845639	protein_coding	MBP	-
chr17	27232268	27278789	protein_coding	PHF12	-		chr18	29078006	29128971	protein_coding	DSG2	+
chr18	25530930	25757410	protein_coding	CDH2	-		chr19	39327028	39342987	protein_coding	HNRNPL	-
chr19	10501810	10530797	protein_coding	CDC37	-		chr19	571297	583493	protein_coding	BSG	+
chr19	24187160	24187309	rRNA	RNA5-8SP4	-		chr19	41725108	41767671	protein_coding	AXL	+
chr2	229715242	230136001	protein_coding	PID1	-		chr19	42734338	42746777	protein_coding	GSK3A	-
chr2	11319887	11488456	protein_coding	ROCK2	-		chr19	50372295	50381716	protein_coding	AKT1S1	-
chr2	124782864	125672864	protein_coding	CNTNAP5	+		chr19	49118585	49122793	protein_coding	RPL18	-
chr2	109150857	109303702	protein_coding	LIMS1	+		chr19	46009837	46030241	protein_coding	VASP	+
chr2	203499901	203634480	protein_coding	FAM117B	+		chr19	1941188	1981337	protein_coding	CSNK1G2	+
chr2	154617963	154619159	pseudogene	DNAJA1P2	-		chr19	13228917	13251955	protein_coding	NACC1	+
chr2	232318242	232348352	protein_coding	NCL	-		chr19	44100769	44118649	protein_coding	SRRM5	+
chr20	60883011	60942368	protein_coding	LAMA5	-		chr2	160569000	160627538	protein_coding	MARCH7	+
chr21	36160098	37376965	protein_coding	RUNX1	-		chr2	148602086	148688393	protein_coding	ACVR2A	+
chr21	16333556	16437321	protein_coding	NRIP1	-		chr2	159825146	160089170	protein_coding	TANC1	+
chr21	28208066	28217728	protein_coding	ADAMTS1	-		chr2	111953927	112252677	lincRNA	MIR4435-1HG	-
chr21	45138975	45182188	protein_coding	PDXK	+		chr2	230222345	230579274	protein_coding	DNER	-
chr22	29190543	29196585	protein_coding	XBP1	-		chr2	58654934	59290901	lincRNA	AC007092.1	+
chr3	81538850	81811312	protein_coding	GBE1	-		chr2	54683422	54896812	protein_coding	SPTBN1	+
chr3	71003844	71633140	protein_coding	FOXP1	-		chr20	26167556	26232162	processed_transcript	MIR663A	-
chr3	187871072	188608460	protein_coding	LPP	+		chr21	39751949	40033704	protein_coding	ERG	-
chr3	23244511	23633284	protein_coding	UBE2E2	+		chr21	9825832	9826011	miRNA	MIR3648	+
chr3	43396351	43733086	protein_coding	ANO10	-		chr22	36677327	36784063	protein_coding	MYH9	-
chr3	196466728	196559518	protein_coding	PAK2	+		chr3	71003844	71633140	protein_coding	FOXP1	-
chr3	111451344	111695364	protein_coding	PHLDB2	+		chr3	96335981	96337000	protein_coding	MTRNR2L12	-
chr4	150999426	151178609	protein_coding	DCLK2	+		chr3	114056941	114866118	protein_coding	ZBTB20	-
chr4	24519064	24586173	protein_coding	DHX15	-		chr3	171757418	172119455	protein_coding	FNDC3B	+
chr4	41361624	41702061	protein_coding	LIMCH1	+		chr3	179879674	179879765	rRNA	RNA5SP149	-
chr4	1050038	1107350	protein_coding	RNF212	-		chr3	57994127	58157982	protein_coding	FLNB	+
chr4	7194265	7744554	protein_coding	SORCS2	+		chr3	186500994	186507689	protein_coding	EIF4A2	+
chr4	183065140	183724177	protein_coding	TENM3	+		chr3	56761446	57113357	protein_coding	ARHGEF3	-
chr4	73939093	74124515	protein_coding	ANKRD17	-		chr3	14444076	14530857	protein_coding	SLC6A6	+
chr4	57301907	57327534	protein_coding	PAICS	+		chr3	190231840	190375843	protein_coding	IL1RAP	+
chr4	5053169	5502725	protein_coding	STK32B	+		chr3	142534764	142608045	protein_coding	PCOLCE2	-
chr4	20768431	20768995	antisense	RP11-362J17.1	+		chr3	47626762	47823596	protein_coding	SMARCC1	-
chr5	31400604	31532303	protein_coding	DROSHA	-		chr3	27414214	27525911	protein_coding	SLC4A7	-
chr5	154092462	154197167	protein_coding	LARP1	+		chr4	169784921	169931426	protein_coding	CBR4	-
chr5	94039446	94620279	protein_coding	MCTP1	-		chr4	149067622	149130031	antisense	RP11-76G10.1	+
chr5	114856608	114880591	protein_coding	FEM1C	-		chr4	113709239	113710034	pseudogene	RPL7AP30	-
chr5	96496571	96518964	protein_coding	RIOK2	-		chr5	14143811	14532235	protein_coding	TRIO	+
chr6	158733692	158932860	protein_coding	TULP4	+		chr5	129240165	129522327	protein_coding	CHSY3	+
chr6	75794042	75915767	protein_coding	COL12A1	-		chr5	132532147	132948255	protein_coding	FSTL4	-
chr6	90352218	90529442	protein_coding	MDN1	-		chr5	17684693	17955966	lincRNA	RP11-454P21.1	+
chr7	123321989	123389121	protein_coding	WASL	-		chr5	79950467	80172279	protein_coding	MSH3	+
chr7	44866390	44887682	protein_coding	H2AFV	-		chr5	38845960	38945698	protein_coding	OSMR	+
chr7	69063905	70258054	protein_coding	AUTS2	+		chr5	102089685	102366809	protein_coding	PAM	+
chr7	1468101	1499138	protein_coding	MICALL2	-		chr5	32354456	32444867	protein_coding	ZFR	-
chr7	29119900	29122143	antisense	AC005162.4	+		chr5	118604387	118735383	protein_coding	TNFAIP8	+
chr7	51083909	51384515	protein_coding	COBL	-		chr5	138282409	138629246	protein_coding	SIL1	-
chr8	17780349	17885478	protein_coding	PCM1	+		chr5	1317859	1345214	protein_coding	CLPTM1L	-
chr8	109213445	109447562	protein_coding	EIF3E	-		chr5	140894583	140998622	protein_coding	DIAPH1	-
chr8	105602961	106431488	protein_coding	RP11-127H5.1	+		chr5	130977407	131132710	protein_coding	FNIP1	-
chr8	9911778	10286401	protein_coding	MSRA	+		chr6	12717893	13288645	protein_coding	PHACTR1	+
chr8	98656407	98740998	protein_coding	MTDH	+		chr6	13214288	13214451	snRNA	RNU1-11P	+
chr8	146076632	146127553	protein_coding	ZNF250	-		chr6	110931181	111137161	protein_coding	CDK19	-
chr8	62413116	62627155	protein_coding	ASPH	-		chr6	127759551	127840500	protein_coding	SOGA3	-
chr8	116420724	116821899	protein_coding	TRPS1	-		chr6	32146131	32151930	protein_coding	RNF5	+
chr8	19261672	19615540	protein_coding	CSGALNACT1	-		chr6	31588497	31605548	protein_coding	PRRC2A	+
chr9	139615818	139622636	antisense	SNHG7	-		chr6	127759551	127840146	protein_coding	SOGA3	-
chr9	37120536	37358146	protein_coding	ZCCHC7	+		chr6	64345725	64489229	protein_coding	PHF3	+
chr9	36336393	36487545	protein_coding	RNF38	-		chr6	151186685	151423023	protein_coding	MTHFD1L	+
chr9	139221932	139254057	protein_coding	GPSM1	+		chr6	64231666	64293492	protein_coding	PTP4A1	+
chr9	75766673	75785309	protein_coding	ANXA1	+		chr6	3905144	3912213	lincRNA	RP1-140K8.5	-
chrM	1671	3229	Mt_rRNA	MT-RNR2	+		chr6	24775159	24786327	protein_coding	GMNN	+
chrM	5904	7445	protein_coding	MT-CO1	+		chr6	83072923	83080545	protein_coding	TPBG	+
chrM	4470	5511	protein_coding	MT-ND2	+		chr7	55086714	55324313	protein_coding	EGFR	+
chrX	56590026	56593443	protein_coding	UBQLN2	+		chr7	73868120	74016931	protein_coding	GTF2IRD1	+
chrX	153576892	153603006	protein_coding	FLNA	-		chr7	43152198	43605600	protein_coding	HECW1	+
chrX	133903596	133931262	protein_coding	FAM122B	-		chr7	99933737	99965356	protein_coding	PILRB	+
chrX	153126969	153174677	protein_coding	L1CAM	-		chr7	107564244	107643700	protein_coding	LAMB1	-
							chr7	148638580	148638658	misc_RNA	RNY5	+
							chr7	128337764	128337798	rRNA	RNA5SP243	+
							chr7	139026106	139107345	protein_coding	LUC7L2	+
							chr7	98625061	98741723	protein_coding	SMURF1	-
							chr7	139025105	139108198	protein_coding	C7orf55-LUC7L2	+
							chr7	76090993	76135312	protein_coding	DTX2	+
							chr8	70579282	70747299	protein_coding	SLCO5A1	-
							chr8	128806779	129113499	processed_transcript	PVT1	+
							chr8	22446787	22459597	protein_coding	AC037459.4	+
							chr8	110253148	110346614	protein_coding	NUDCD1	-
							chr8	104169218	104311000	antisense	RP11-318M2.2	-
							chr8	145654165	145669827	protein_coding	TONSL	-
							chr8	128197880	128215467	lincRNA	RP11-255B23.4	-
							chr8	144939497	144952632	protein_coding	EPPK1	-
							chr8	30241944	30429778	protein_coding	RBPMS	+
							chr8	143293441	143484601	protein_coding	TSNARE1	-
							chr8	55047770	55060461	protein_coding	MRPL15	+
							chr8	107227991	107229446	pseudogene	SLC16A14P1	+
							chr9	79186731	79186787	miRNA	AL161626.1	+
							chr9	136627016	136857726	protein_coding	VAV2	-
							chr9	138898383	138987131	protein_coding	NACC2	-
							chr9	36336393	36487545	protein_coding	RNF38	-
							chrM	1671	3229	Mt_rRNA	MT-RNR2	+
							chrM	648	1601	Mt_rRNA	MT-RNR1	+
							chrM	5904	7445	protein_coding	MT-CO1	+
							chrX	85116185	85302566	protein_coding	CHM	-
							chrX	10413350	10851773	protein_coding	MID1	-
							chrX	57144984	57147980	protein_coding	SPIN2B	-
							chrX	64136250	64254593	protein_coding	ZC4H2	-
							chrX	117031776	117251303	protein_coding	KLHL13	-
							chrX	24001837	24045303	protein_coding	KLHL15	-
							chrY	10037764	10037915	rRNA	RNA5-8SP6	+
