# Supplementary material for: lhCLIP reveals the in vivo RNA–RNA interactions recognized by hnRNPK
Source: PLoS Genet. 2023 Oct 18;19(10):e1011006. doi: 10.1371/journal.pgen.1011006 (PMC10635571; doi:10.1371/journal.pgen.1011006)
Supplement: S5 Table — (XLSX) [file pgen.1011006.s009.xlsx]

## Sheet: Sheet1
Supplementary Table 5. The sequence of qPCR primers and RAP probes.
Oligo name	Sequence	Purpose
RABGGTB F	TTTGGCTTTGTTGGGGAAGC	qPCR
RABGGTB R	CTGCAACCAAATCCACCGTC
MTOR F	AGCATCGGATGCTTAGGAGTGG
MTOR R	CAGCCAGTCATCTTTGGAGACC
MALAT1 F	AGACAGCAGCAGACAGGATT
MALAT1 R	GCTTCCTTCACCAAATCGCA
SMARCE1 F	AGTCAGAGCAGCATCGTTCC
SMARCE1 R	CCACTGTTGCACTGTTGCTC
TERC probe_1	/5Biotin/GGGGACTCGCTCCGTTCCTCTTCCTGCGGCCTGAAAGGCCTGAACCTCGC	RAP-qPCR
TERC probe_2	/5Biotin/GCTGACAGAGCCCAACTCTTCGCGGTGGCAGTGGGTGCCTCCGGAGAAGC
TERC probe_3	/5Biotin/GAATGAACGGTGGAAGGCGGCAGGCCGAGGCTTTTCCGCCCGCTGAAAGT
TERC probe_4	/5Biotin/TACGCCCTTCTCAGTTAGGGTTAGACAAAAAATGGCCACCACCCCTCCCA
TERC control probe_1	GGGGACTCGCTCCGTTCCTCTTCCTGCGGCCTGAAAGGCCTGAACCTCGC
TERC control probe_2	GCTGACAGAGCCCAACTCTTCGCGGTGGCAGTGGGTGCCTCCGGAGAAGC
TERC control probe_3	GAATGAACGGTGGAAGGCGGCAGGCCGAGGCTTTTCCGCCCGCTGAAAGT
TERC control probe_4	TACGCCCTTCTCAGTTAGGGTTAGACAAAAAATGGCCACCACCCCTCCCA
PID1 probe_1	/5Biotin/CTCAATGACTGGCTTTTCTGTGCAGCCTGACAAAA
PID1 probe_2	/5Biotin/AGTCCATCTGGTAGGACAGGTCATCATTGATCTCC
PID1 probe_3	/5Biotin/CAAGTTCATTCAGCCATCATCGGATTCCAATTCCTG
PID1 probe_4	/5Biotin/GTCACAGCAGCAGCAGGTTTCAATGTAACGTAATT
PID1 probe_5	/5Biotin/CCCTAACATTCTTGTGGAATTTCATAAGGCAGATCGGA
PID1 probe_6	/5Biotin/AGCAGGAGGGAAAGGGAAGGGGTCATTAGTAATTG
PID1 probe_7	/5Biotin/AGCTGGATAAAAGGAGAGTTGACATAGAGTGTGTTCAC
PID1 probe_8	/5Biotin/AACGCAATAAGATTTCCCTTTAGGTTAAGATGACATGGGT
PID1 probe_9	/5Biotin/AAAGTAGTCATCTGCTCTTGTCCTCCAATGTGTGTATTT
PID1 probe_10	/5Biotin/TATGACTCCATGCTTATTCTACATGCCTGAAAACTGGG
PID1 control probe_1	CTCAATGACTGGCTTTTCTGTGCAGCCTGACAAAA
PID1 control probe_2	AGTCCATCTGGTAGGACAGGTCATCATTGATCTCC
PID1 control probe_3	CAAGTTCATTCAGCCATCATCGGATTCCAATTCCTG
PID1 control probe_4	GTCACAGCAGCAGCAGGTTTCAATGTAACGTAATT
PID1 control probe_5	CCCTAACATTCTTGTGGAATTTCATAAGGCAGATCGGA
PID1 control probe_6	AGCAGGAGGGAAAGGGAAGGGGTCATTAGTAATTG
PID1 control probe_7	AGCTGGATAAAAGGAGAGTTGACATAGAGTGTGTTCAC
PID1 control probe_8	AACGCAATAAGATTTCCCTTTAGGTTAAGATGACATGGGT
PID1 control probe_9	AAAGTAGTCATCTGCTCTTGTCCTCCAATGTGTGTATTT
PID1 control probe_10	TATGACTCCATGCTTATTCTACATGCCTGAAAACTGGG
