# Supplementary material for: lhCLIP reveals the in vivo RNA–RNA interactions recognized by hnRNPK
Source: PLoS Genet. 2023 Oct 18;19(10):e1011006. doi: 10.1371/journal.pgen.1011006 (PMC10635571; doi:10.1371/journal.pgen.1011006)
Supplement: S6 Table — (XLSX) [file pgen.1011006.s010.xlsx]

## Sheet: Sheet 1
Supplementary Table 6. List of NEAT1, SNHG12, HSP90B2P and NKAPP1 interacting RNAs and number of contacts in vivo.
List of NEAT1 interacting RNAs				List of SNHG12 interacting RNAs				List of HSP90B2P interacting RNAs				List of NKAPP1 interacting RNAs
lincRNA	MALAT1	10		Gene type	Gene symbol	Number of contacts		Gene type	Gene symbol	Number of contacts		Gene type	Gene symbol	Number of contacts
protein_coding	PID1	8		protein_coding	CHD4	2		protein_coding	ZBED6	2		protein_coding	TMEM255A	9
protein_coding	DCLK2	7		antisense	SNHG7	2		protein_coding	ATP9B	2		protein_coding	NKAP	7
protein_coding	AFG3L2	5		protein_coding	FARS2	2		protein_coding	ZC3H11A	2		pseudogene	EEF1A1P36	4
protein_coding	EHMT1	5		snoRNA	SCARNA11	2		protein_coding	HSP90B1	2		protein_coding	LAMP2	3
snRNA	RNVU1-7	4		protein_coding	ZNF451	2						protein_coding	HOXB3	2
protein_coding	DIP2C	4		protein_coding	EIF4A1	2						protein_coding	HOXB6	2
protein_coding	RPTOR	4		snoRNA	SNORD10	2						protein_coding	PPP1R12B	2
protein_coding	LAMA5	4		processed_transcript	SENP3-EIF4A1	2
protein_coding	BBX	4		protein_coding	GNL3	2
protein_coding	SORCS2	4		protein_coding	MRC2	2
protein_coding	PARP8	4		snoRNA	SNORD19B	2
protein_coding	CDC42EP2	3		snoRNA	SNORA67	2
protein_coding	ANXA2	3		protein_coding	BCR	2
pseudogene	RP11-958N24.1	3
protein_coding	NPIPA1	3
protein_coding	HN1	3
protein_coding	SPOCK1	3
protein_coding	PRPF4B	3
protein_coding	GLIS1	2
protein_coding	SKI	2
protein_coding	TAF13	2
protein_coding	ZMIZ1	2
protein_coding	C10orf11	2
protein_coding	AHNAK	2
protein_coding	YIF1A	2
protein_coding	HOXC8	2
protein_coding	UFM1	2
protein_coding	GAS6	2
misc_RNA	RN7SKP255	2
pseudogene	RP11-958N24.2	2
pseudogene	AC132872.1	2
protein_coding	MBP	2
protein_coding	NDUFV2	2
protein_coding	NCKAP5	2
lincRNA	RP11-267A15.1	2
protein_coding	CDK14	2
protein_coding	IMMP2L	2
protein_coding	NOM1	2
protein_coding	VPS13B	2
protein_coding	C9orf3	2
protein_coding	BHLHB9	2

## Sheet: Sheet1
	Gene type	Gene symbol	Number of contacts
	lincRNA	MALAT1	10
	protein_coding	PID1	8
	protein_coding	DCLK2	7
	protein_coding	AFG3L2	5
	protein_coding	EHMT1	5
	snRNA	RNVU1-7	4
	protein_coding	DIP2C	4
	protein_coding	RPTOR	4
	protein_coding	LAMA5	4
	protein_coding	BBX	4
	protein_coding	SORCS2	4
	protein_coding	PARP8	4
	protein_coding	CDC42EP2	3
	protein_coding	ANXA2	3
	pseudogene	RP11-958N24.1	3
	protein_coding	NPIPA1	3
	protein_coding	HN1	3
	protein_coding	SPOCK1	3
	protein_coding	PRPF4B	3
	protein_coding	GLIS1	2
	protein_coding	SKI	2
	protein_coding	TAF13	2
	protein_coding	ZMIZ1	2
	protein_coding	C10orf11	2
	protein_coding	AHNAK	2
	protein_coding	YIF1A	2
	protein_coding	HOXC8	2
	protein_coding	UFM1	2
	protein_coding	GAS6	2
	misc_RNA	RN7SKP255	2
	pseudogene	RP11-958N24.2	2
	pseudogene	AC132872.1	2
	protein_coding	MBP	2
	protein_coding	NDUFV2	2
	protein_coding	NCKAP5	2
	lincRNA	RP11-267A15.1	2
	protein_coding	CDK14	2
	protein_coding	IMMP2L	2
	protein_coding	NOM1	2
	protein_coding	VPS13B	2
	protein_coding	C9orf3	2
	protein_coding	BHLHB9	2
