# Supplementary material for: lhCLIP reveals the in vivo RNA–RNA interactions recognized by hnRNPK
Source: PLoS Genet. 2023 Oct 18;19(10):e1011006. doi: 10.1371/journal.pgen.1011006 (PMC10635571; doi:10.1371/journal.pgen.1011006)
Supplement: S7 Table — (XLSX) [file pgen.1011006.s011.xlsx]

## Sheet: Sheet1
Supplementary Table 7. Significant RNA alternative splicing events affected by hnRNPK knockdown, and RNA-RNA interaction of these RNAs.
event_name	gene of event	interaction site	interaction ncRNA	interaction site
"chr3:141457051:141457351:+@chr3:141461486:141461749:+@chr3:141462351:141462398:+"	RNF7
"chr8:97244002:97244168:-@chr8:97243607:97243743:-@chr8:97238904:97243360:-"	UQCRB
"chr8:15605884:15605974:+@chr8:15615300:15615364:+@chr8:15621712:15624158:+"	TUSC3	chr8:15410244-15410264 (RP11-571L19.7); *chr8:15614898-15614924 (RP11-323I1.1)	RP11-571L19.7; RP11-323I1.1	chr4:99887362-99887383 (RP11-571L19.7); chr1:213957211-213957227 (RP11-323I1.1)
"chr8:101322095:101322555:-@chr8:101315388:101315629:-@chr8:101299729:101300495:-"	RNF19A	chr8:101331662-101331685	KB-173C10.2	chr8:101394941-101394955
"chr8:101322095:101322555:-@chr8:101315388:101315593:-@chr8:101299729:101300495:-"	RNF19A
"chr2:228205008:228205096:+@chr2:228211942:228212100:+@chr2:228220393:228220477:+"	MFF
"chr2:62115516:62115791:-@chr2:62115159:62115392:-@chr2:62112155:62112207:-"	CCT4	*chr2:62115000-62115023 (RP11-118E18.4); chr2:62106451-62106534 (SNHG1)	RP11-118E18.4; SNHG1	chr17:55684950-55684968(RP11-118E18.4); chr11:62621386-62621441 ( SNHG1)
"chr2:162016939:162016997:+@chr2:162017796:162017923:+@chr2:162036125:162036272:+"	TANK	chr2:162074260-162074279 (CT49); chr2:162038727-162038754 (RNU1-27P)	CT49; RNU1-27P	chr5:12706386-12706402 (CT49); chr14:35016020-35016083 (RNU1-27P)
"chr2:9548242:9548334:-@chr2:9547578:9547727:-@chr2:9545815:9547034:-"	ITGB1BP1
"chr2:27995541:27995559:+@chr2:27997291:27997397:+@chr2:28002300:28002608:+"	MRPL33	chr2:28030165-28030180	RP11-158I13.2	chr2:27851859-27851879
"chr1:162560113:162560301:+@chr1:162562525:162562572:+@chr1:162567582:162567648:+"	UAP1
"chr1:24989151:24989295:+@chr1:24989674:24989715:+@chr1:24993306:24993416:+"	SRRM1	*chr1:24991000-24991018	RP11-981P6.1	chr12:89971796-89971813
"chr1:21896798:21896867:+@chr1:21900158:21900292:+@chr1:21902226:21902417:+"	ALPL	chr1:21887787-21887833	UHRF1	chr19:4929488-4929522
"chr1:76253182:76253289:+@chr1:76254844:76255041:+@chr1:76255637:76255742:+"	RABGGTB	chr1:76252756-76252796	TERC	chr3:169482396-169482464
"chr1:111506243:111506566:-@chr1:111493910:111495437:-@chr1:111492473:111492745:-"	LRIF1	chr1:111490898-111490921	RP11-168O10.6	chr10:91225092-91225113
"chr1:207958964:207959027:+@chr1:207963598:207963690:+@chr1:207966864:207968861:+"	CD46
"chr1:151212431:151212515:+@chr1:151214599:151214745:+@chr1:151214914:151215043:+"	PIP5K1A	chr1:151171086-151171105	RP11-624L4.1	chr15:39239835-39239856
"chr7:75508317:75508578:+@chr7:75510683:75510804:+@chr7:75511147:75511554:+"	RHBDD2
"chr7:150933494:150933676:+@chr7:150934042:150934258:+@chr7:150934460:150935905:+"	CHPF2
"chr7:64254766:64254949:+@chr7:64275296:64275422:+@chr7:64291829:64294059:+"	ZNF138
"chr17:30535126:30535328:+@chr17:30538135:30538257:+@chr17:30551635:30552746:+"	RHOT1	chr17:30472233-30472249	CTD-2127H9.1	chr5:38778932-38778949
"chr17:30692349:30692506:+@chr17:30693684:30693776:+@chr17:30694791:30695033:+"	ZNF207
"chr17:20059307:20059549:+@chr17:20107646:20109225:+@chr17:20130726:20130933:+"	SPECC1
"chr11:46958251:46958402:+@chr11:47008759:47008861:+@chr11:47073939:47074069:+"	C11orf49	chr11:47150498-47150561(RP11-691N7.6); chr11:47133515-47133555 (DLX6-AS1)	RP11-691N7.6; DLX6-AS1	chr11:57555718-57555738(RP11-691N7.6); chr7:96608062-96608092 (DLX6-AS1)
"chr6:38029369:38029551:+@chr6:38050168:38050233:+@chr6:38084348:38084515:+"	ZFAND3	chr6:37923836-37923878(RPPH1); chr6:37966562-37966608(LINC00473); *chr6:38036741-38036778 (AFAP1-AS1)	RPPH1; LINC00473; AFAP1-AS1	chr14:20811378-20811399(RPPH1); chr6:166329945-166329966(LINC00473); chr4:7757486-7757505(AFAP1-AS1)
"chr6:28104523:28105071:-@chr6:28093401:28093597:-@chr6:28089573:28090989:-"	ZSCAN16-AS1
"chr6:71191704:71191857:+@chr6:71195870:71195947:+@chr6:71200737:71200786:+"	FAM135A
"chr16:24815498:24815640:+@chr16:24816026:24816172:+@chr16:24816335:24816472:+"	TNRC6A
"chr16:29819891:29820062:+@chr16:29820861:29821085:+@chr16:29821398:29822504:+"	MAZ	chr16:29819327-29819355(SCARNA10); chr16:29818699-29818716(RP11-557H15.4)	SCARNA10;RP11-557H15.4	chr12:6619578-6619623(SCARNA10); chr6:134865224-134865240(RP11-557H15.4)
"chr16:105777:105882:+@chr16:106321:106420:+@chr16:106539:106613:+"	SNRNP25
"chr16:66592093:66592251:+@chr16:66597025:66597120:+@chr16:66599789:66600190:+"	CKLF
"chr16:89939994:89940267:+@chr16:89944869:89945035:+@chr16:89949759:89949920:+"	TCF25	chr16:89974044-89974070 (RMRP); chr16:89973880-89973920 (VPS9D1-AS1); chr16:89975504-89975520 (RP11-566K11.5); chr16:89974141-89974210 (RP11-561C5.5);	RMRP; VPS9D1-AS1; RP11-566K11.5; RP11-561C5.5;	chr9:35657765-35657802 (RMRP); chr16:89778373-89778389 (VPS9D1-AS1); chr16:-90037211-90037229 (RP11-566K11.5); chr15:85828702-85828721 (RP11-561C5.5);
"chr4:2259709:2259738:-@chr4:2256882:2257078:-@chr4:2254135:2254249:-"	MXD4
"chr5:304292:304336:+@chr5:306717:306875:+@chr5:311408:311517:+"	PDCD6	chr5:334502-334523(ABCA11P); chr5:333830-333852(LINC00648); chr5:321188-321212(RP11-197B12.1); chr5:322030-322068(CTD-2228K2.7); chr5:318654-318671(MXRA5P1)	ABCA11P; LINC00648; RP11-197B12.1; CTD-2228K2.7; MXRA5P1	chr4:435895-435941(ABCA11P); chr14:48261637-48261655(LINC00648); chrX:117415689-117415751(RP11-197B12.1); chr5:474156-474188(CTD-2228K2.7); chrY:14092822-14092843(MXRA5P1)
"chr5:304292:304336:+@chr5:306717:306869:+@chr5:311408:311517:+"	PDCD6
"chr5:304292:304336:+@chr5:306717:306875:+@chr5:314532:315089:+"	PDCD6
"chr5:96063193:96063234:+@chr5:96064857:96064913:+@chr5:96065316:96065429:+"	CAST	chr5:95934531-95934548 (AC022486.1) chr5;96111858-96111914 (RNVU1-7)	AC022486.1; RNVU1-7	chrY:20668995-20669014 (AC022486.1); chr1:145969286-145969342 (RNVU1-7)
"chr5:96065316:96065429:+@chr5:96066484:96066564:+@chr5:96071876:96071944:+"	CAST
"chr5:140075323:140075430:+@chr5:140075688:140075786:+@chr5:140076106:140076199:+"	HARS2
"chr12:16109870:16109967:+@chr12:16111174:16111269:+@chr12:16112763:16112858:+"	DERA	chr12:16072213-16072232	RP11-527H14.2	chr18:14969669-14969685
"chr12:53861005:53861077:+@chr12:53861589:53861627:+@chr12:53862561:53862616:+"	PCBP2	chr12:53853146-53853187 (RP11-730G20.2); *chr12:53861012-53861050 (RNVU1-7)	RP11-730G20.2; RNVU1-7	chr8:75515975-75516117 (RP11-730G20.2); chr1:145969288-145969353 (RNVU1-7)
"chr12:31478958:31479159:-@chr12:31457920:31458057:-@chr12:31451011:31451158:-"	SINHCAF
"chr12:971249:971436:+@chr12:977032:978270:+@chr12:980431:980514:+"	WNK1
"chr12:971249:971436:+@chr12:980431:980514:+@chr12:987378:987527:+"	WNK1
"chr12:987378:987527:+@chr12:989887:990165:+@chr12:990858:990955:+"	WNK1
"chr12:51442817:51442968:+@chr12:51445875:51445990:+@chr12:51447561:51447643:+"	LETMD1
"chr12:51442817:51442968:+@chr12:51445875:51446029:+@chr12:51447561:51447643:+"	LETMD1
"chr10:89096543:89096646:-@chr10:89090649:89090853:-@chr10:89086387:89086429:-"	NUTM2A-AS1	chr10:89080738-89080768	CTSLP1	chr10:89148662-89148694
"chr19:45582530:45582635:+@chr19:45583165:45583287:+@chr19:45593365:45594782:+"	GEMIN7
"chr20:57470667:57470739:+@chr20:57473996:57474040:+@chr20:57475004:57475465:+"	GNAS
"chr20:37059684:37059755:-@chr20:37056323:37056409:-@chr20:37055062:37055146:-"	SNHG17
"chr20:20007428:20007563:+@chr20:20013152:20013297:+@chr20:20013746:20014273:+"	NAA20
"chr20:3781109:3781145:+@chr20:3781390:3781512:+@chr20:3781618:3781740:+"	CDC25B	chr20:3785314-3785335(LINC00189);	LINC00189;	chr21:30595094-30595113(LINC00189);
"chr20:34328746:34328809:-@chr20:34327315:34327469:-@chr20:34326890:34326939:-"	RBM39	chr20:34326174-34326229	SLC8A1-AS1;	chr2:40296404-40296440
"chr20:11898982:11899249:+@chr20:11899734:11899824:+@chr20:11900366:11900484:+"	BTBD3	chr20:11873095-11873114 (RP11-123O10.4) chr20:11875673-11875714 (RNU2-59P)	RP11-123O10.4; RNU2-59P	chr12:67345090-67345110 (RP11-123O10.4); chr10:103124607-103124684 (RNU2-59P)
"chr20:30154013:30154098:+@chr20:30155881:30156027:+@chr20:30156923:30157370:+"	HM13	chr20:30137081-30137107	AC004702.2	chr17:20109043-20109098
"chr20:30154013:30154098:+@chr20:30155881:30156083:+@chr20:30156923:30157370:+"	HM13
"chr18:3594418:3594482:+@chr18:3596577:3596673:+@chr18:3597174:3597370:+"	DLGAP1	chr18:3608726-3608744(RP11-553L6.2); chr18:3830001-3830018(RP11-83C7.1)	RP11-553L6.2; RP11-83C7.1	chr3:113939903-113939928(RP11-553L6.2); chr4:38383830-38383850(RP11-83C7.1)
* Denote the splicing events bound with ncRNA
